# Supplementary material for: Assessment of genetic diversity and population structure of oil palm (Elaeis guineensis Jacq.) field genebank: A step towards molecular-assisted germplasm conservation
Source: PLoS One. 2021 Jul 29;16(7):e0255418. doi: 10.1371/journal.pone.0255418 (PMC8320974; doi:10.1371/journal.pone.0255418)
Supplement: S1 Table — (XLSX) [file pone.0255418.s001.xlsx]

## Sheet: S1 Table
S1 Table. Summary information of the 107 simple sequence repeat (SSR) markers used to genotype the 186 Nigerian-based germplasm collection.
Primer no.	Primer name	Forward primer sequence (5'-3')	Reverse primer sequence (5'-3')	Genome Location	Annealing temp (°C)	GenBank ID	Reference (Research Institute*)
1	mEgCIR0008	CGGAAAGAGGGAAGATG	ACCTTGATGATTGATGTGA	Chr. 3	52	AJ271625	Billotte et al., 2001 (CIRAD)
2	mEgCIR0009	CAGTCTTTAAGTACGGCTATGAT	GAATTTTTAGTTCAACCAGGTAGA	X	52	AJ271633	Billotte et al., 2001 (CIRAD)
3	mEgCIR0046	AGCCTTAGTATTTTGTTGAT	CCTCTGATTTGTCCTTTTGG	Chr. 1	52	AJ271635	Billotte et al., 2001 (CIRAD)
4	mEgCIR0067	TACACAACCCATGCACAT	AAAAACATCCAGAAATAAAA	Chr. 5	52	AJ271636	Billotte et al., 2001 (CIRAD)
5	mEgCIR1772	ACCTTGTATTAGTTTGTCCA	CTTCCATTGTCTCATTATTCTCTTA	Chr. 14	52	AJ271937	Billotte et al., 2001 (CIRAD)
6	mEgCIR0219	TTTGCTCGGCGGATACAT	CTCACTGGCCTCTTTCTT	Chr. 7	56	AJ271637	Billotte et al., 2001 (CIRAD)
7	mEgCIR0230	CCCTGGCCCCGTTTTTC	AGCGCTATATGTGATTCTAA	X	52	AJ271639	Billotte et al., 2001 (CIRAD)
8	mEgCIR0254	CCTTTTGTGCTTTCTTC	GCTGTGCACTAGGTTTC	Chr. 9	52	AJ271640	Billotte et al., 2001 (CIRAD)
9	mEgCIR0350	AAATCCTAAATCCTAAACTC	TCTACCTGTACTGGTGACAA	scaffold p5_sc07408	52	AJ271934	Billotte et al., 2001 (CIRAD)
10	mEgCIR0437	CCAACCCAACCCAACATAAA	GGTCCCGATCCCGTCTACT	Chr. 3	58	AJ271939	Billotte et al., 2001 (CIRAD)
11	mEgCIR0465	TCCCCCACGACCCATTC	GGCAGGAGAGGCAGCATTC	Chr. 5	52	AJ271940	Billotte et al., 2001 (CIRAD)
12	mEgCIR0134	AGTTTGGGGCTTACCTG	CTTCCACGCACCCTCTC	Chr. 3	52	AJ271714	Billotte et al., 2001 (CIRAD)
13	mEgCIR0874	TCCAGTTGTCGAGTTGTAGT	ATTATGGGGTTATGCTTTCA	Chr. 3	52	AJ578558	Billotte et al., 2005 (CIRAD)
14	mEgCIR1713	GCTGAAGATGAAATTGATGTA	TTCAGGTCCACTTTCATTTA	Chr. 3	52	AJ578568	Billotte et al., 2005 (CIRAD)
15	mEgCIR0800	GTGGGACAATTGAAAGGGAAGT	CCAGCTGCCAAATGCTGTAG	Chr. 8	56	AJ578547	Billotte et al., 2005 (CIRAD)
16	mEgCIR2215	GAACTTGGCGTGTAACT	TGGTAGGTCTATTTGAGAGT	X	52	AJ578585	Billotte et al., 2005 (CIRAD)
17	mEgCIR3683	GTAGCTTGAACCTGAAA	AGAACCACCGGAGTTAC	X	52	AJ578703	Billotte et al., 2005 (CIRAD)
18	mEgCIR0369	GGGTAGCAAACCTTGTATTA	ACTTCCATTGTCTCATTATTCT	Chr. 14	52	AJ578516	Billotte et al., 2005 (CIRAD)
19	mEgCIR2518	GATCCCAATGGTAAAGACT	AAGCCTCAAAAGAAGACC	Chr. 14	52	AJ578605	Billotte et al., 2005 (CIRAD)
20	mEgCIR3260	AGGGCAAGTCATGTTTC	TATAAGGGCGAGGTATT	Chr. 14	52	AJ578628	Billotte et al., 2005 (CIRAD)
21	mEgCIR3275	GAAGCCTGAGACCGCATAGA	TTCGGTGATGAAGATTGAAG	Chr. 2	52	AJ578630	Billotte et al., 2005 (CIRAD)
22	mEgCIR2423	TCCAAGTAGCAAATGATGAC	TGCCCTGAAACCCTTGA	X	52	AJ578598	Billotte et al., 2005 (CIRAD)
23	mEgCIR3775	TCTTGATATTAAAAGGTCAGGAGAA	CGTTCCCTTTTTCCATAGAT	Chr. 2	52	AJ578724	Billotte et al., 2005 (CIRAD)
24	mEgCIR3691	GCATCATTGGACTATCATACC	TTGTGAACCAGGGAACTATC	Chr. 16	52	AJ578705	Billotte et al., 2005 (CIRAD)
25	mEgCIR0195	CCCACCACCCCTAGCTTCTC	ACCCCGGTCCAAATAAAATC	X	58	AJ578506	Billotte et al., 2005 (CIRAD)
26	mEgCIR3869	CCAATGCAGGGGACATT	GAAGCCAGTGGAAAGATAGT	Chr. 7	52	AJ578741	Billotte et al., 2005 (CIRAD)
27	mEgCIR0894	TGCTTCTTGTCCTTGATACA	CCACGTCTACGAAATGATAA	X	52	AJ578562	Billotte et al., 2005 (CIRAD)
28	mEgCIR3300	CATGCACGTAAAGAAAGTGT	CCAAATGCACCCTAAGA	sacffold p5_sc00738	52	AJ578640	Billotte et al., 2005 (CIRAD)
29	mEgCIR3328	GAGGGGGTTGGGACATTAC	TAGCTCACAACCCAGAATCTAT	Chr. 1	52	AJ578648	Billotte et al., 2005 (CIRAD)
30	mEgCIR0778	TTCGTTATCCAAACCATATCTTAT	CCTCAAAGAGTATTGGATGATCTAT	Chr. 1	52	AJ578535	Billotte et al., 2005 (CIRAD)
31	mEgCIR2887	CTACGGACTCACACCTATAT	ATGGTTCATCAATGAGATC	Chr. 1	52	AJ578620	Billotte et al., 2005 (CIRAD)
32	mEgCIR3878	TAGTTTTCCCATCACAGAGT	ACAATATTTAGACCTTCCATGAG	Chr. 13	52	AJ578742	Billotte et al., 2005 (CIRAD)
33	mEgCIR0146	GACCTTTGTCAGCATACTTGGTGTG	GCAGGCCTGAAATCCCAAAT	Chr. 6	58	AJ578501	Billotte et al., 2005 (CIRAD)
34	mEgCIR0825	AGTGAGGTATGGTTGATTAGGA	TATTGATAGCATTTGGGATTAG	X	52	AJ578552	Billotte et al., 2005 (CIRAD)
35	mEgCIR0433	TAGCCATGCCGCCACCACTT	CAATCCATTAGCGTGCCCTTCT	X	62	AJ578522	Billotte et al., 2005 (CIRAD)
36	mEgCIR2110	TGTTTTGTTTCGTGCATGTG	GGCTGACATGCAACACTAAC	Chr. 4	52	AJ578580	Billotte et al., 2005 (CIRAD)
37	mEgCIR3766	ATGCTCCACCAAGTTTA	CACATCCTAGCATCATTG	Chr. 4	52	AJ578722	Billotte et al., 2005 (CIRAD)
38	mEgCIR1730	AATTTCAAATACAGCATAGC	CATAGTAAGTTTTGGATGATTATTA	Chr. 5	52	AJ578571	Billotte et al., 2005 (CIRAD)
39	mEgCIR3555	CATCAGAGCCTTCAAACTAC	AGCCTGAATTGCCTCTC	Chr. 12	52	AJ578681	Billotte et al., 2005 (CIRAD)
40	mEgCIR3399	AGCCAATGAAGGATAAAGG	CAAGCTAAAACCCCTAATC	X	52	AJ578661	Billotte et al., 2005 (CIRAD)
41	mEgCIR0779	AATGCAGACCAAGCTAATCATATAC	GTTCAGGTGATGGTGACTCAGATAG	Chr. 11	52	AJ578536	Billotte et al., 2005 (CIRAD)
42	mEgCIR0772	TATAATCCACCCAGCACAAC	CCAATTATACAATCCCACAAAG	X	52	AJ578531	Billotte et al., 2005 (CIRAD)
43	mEgCIR0588	GCAAGATGCAATGGAGTTCA	CAAACCGCAGCAAGTCAGA	X	52	AJ578530	Billotte et al., 2005 (CIRAD)
44	mEgCIR3807	CCTATTCCTTACCTTTCTGT	GACTTACTATCTTGGCTCAC	Chr. 10	52	AJ578731	Billotte et al., 2005 (CIRAD)
45	mEgCIR0782	CGTTCATCCCACCACCTTTC	GCTGCGAGGCCACTGATAC	Chr. 15	56	AJ578538	Billotte et al., 2005 (CIRAD)
46	mEgCIR2436	AACACTCCAGAAGCCAGGTC	GGTTTAGGTATTGGAACTGATAGAC	Chr. 15	52	AJ578601	Billotte et al., 2005 (CIRAD)
47	mEgCIR0173	TGAACAAGAAGGCGGAAAGAGA	TGCGGGCGAGGAAAGGT	Chr. 14	52	AJ578503	Billotte et al., 2005 (CIRAD)
48	mEgCIR0802	CTCCTTTGGCGTATCCTTTA	TACGTGCAGTGGGTTCTTTC	X	52	AJ578549	Billotte et al., 2005 (CIRAD)
49	mEgCIR3282	GTAACAGCATCCACACTAAC	GCAGGACAGGAGTAATGAGT	Chr. 8	52	AJ578632	Billotte et al., 2005 (CIRAD)
50	mEgCIR3292	AGCCATGAGTGAATCATATC	ACCACGATGTCAATCTCTAT	Chr. 10	52	AJ578634	Billotte et al., 2005 (CIRAD)
51	mEgCIR3362	CCCATCATCTGCTCAGGATAGAC	ACCCTCTCCTCTTGGGAAGA	scaffold p5_sc00738	52	AJ578652	Billotte et al., 2005 (CIRAD)
52	mEgCIR3363	CTTGACAATACCCTGAGTAGTAG	GCTGTGCCTATCGGACTT	Chr. 1	52	AJ578653	Billotte et al., 2005 (CIRAD)
53	mEgCIR3543	GTTCCCTGACCATCTTTGAG	GTCGGCGATTGATTAGATTC	Chr. 7	52	AJ578678	Billotte et al., 2005 (CIRAD)
54	mEgCIR3546	GCCTATCCCCTGAACTATCT	TGCACATACCAGCAACAGAG	Chr. 11	52	AJ578680	Billotte et al., 2005 (CIRAD)
55	mEgCIR3574	AGAGACCCTATTTGCTTGAT	GACAAAGAGCTTGTCACAC	Chr. 16	52	AJ578686	Billotte et al., 2005 (CIRAD)
56	mEgCIR3785	AAGCAATATAGGTTCAGTTC	TCATTTTCTAATTCCAAACAAG	Chr. 6	52	AJ578726	Billotte et al., 2005 (CIRAD)
57	mEgCIR3886	TTCTAGGGTCTATCAAAGTCATAAG	AGCCACCACCACCATCTACT	X	52	AJ578743	Billotte et al., 2005 (CIRAD)
58	mEgCIR0257	GCAGCTAGTCACCTGAAC	GACGAGACTGGAAAGATG	Chr. 3	52	AJ578509	Billotte et al., 2005 (CIRAD)
59	mEgCIR3297	GGCGGGGCCGAAGGTAGAGG	TCCGGCCCTAGCACCACATC	X	52	AJ578638	Billotte et al., 2005 (CIRAD)
60	mEgCIR3428	GACAGCTCGTGATGTAGA	GTTCTTGGCCGCTATAT	Chr. 3	52	AJ578667	Billotte et al., 2005 (CIRAD)
61	mEgCIR3813	CATACCCTGCTTATCTTTC	GTAGATACCCGTTAGTTGAC	Chr. 3	52	AJ578734	Billotte et al., 2005 (CIRAD)
62	mEgCIR0793	GTACTTCGCAACTATTCCTTTTCTT	AGTTGATCGTGGTGCCTGAC	Chr. 8	52	AJ578545	Billotte et al., 2005 (CIRAD)
63	mEgCIR3649	TTTAGAGGACAAGGAGATAAG	CGACCGTGTCAAGAGTG	X	52	AJ578697	Billotte et al., 2005 (CIRAD)
64	mEgCIR0882	TTGATCTTAGACATAACATACTGTA	AAAGCGCGTAATCTCATAGT	Chr. 14	52	AJ578560	Billotte et al., 2005 (CIRAD)
65	mEgCIR3544	AGCAGGGCAAGAGCAATACT	TTCAGCAGCAGGAAACATC	X	52	AJ578679	Billotte et al., 2005 (CIRAD)
66	mEgCIR2595	TCAAAGAGCCGCACAACAAG	ACTTTGCTGCTTGGTGACTTA	Chr. 2	52	AJ578611	Billotte et al., 2005 (CIRAD)
67	mEgCIR3358	CCAAGGAACAACATAGA	GTTCCCATCCTATTAGAC	X	52	AJ578651	Billotte et al., 2005 (CIRAD)
68	mEgCIR0783	GAATGTGGCTGTAAATGCTGAGTG	AAGCCGCATGGACAACTCTAGTAA	X	52	AJ578539	Billotte et al., 2005 (CIRAD)
69	mEgCIR3365	ATGGCATAAATCGACAG	GGCAACATGAAGGTAAG	Chr. 3	52	AJ578654	Billotte et al., 2005 (CIRAD)
70	mEgCIR3389	GTCCATGTGCATAAGAGAG	CTCTTGGCATTTCAGATAC	Chr. 9	52	AJ578659	Billotte et al., 2005 (CIRAD)
71	mEgCIR3567	AAAGAAGGAAGCGGGTGGG	AGACCATTACCCCGATGTCAC	Chr. 9	52	AJ578684	Billotte et al., 2005 (CIRAD)
72	mEgCIR2387	TTGGTGAGCCATTTGCTACA	CCTCCTTCCACCCCTCTACT	Chr. 9	52	AJ578592	Billotte et al., 2005 (CIRAD)
73	mEgCIR2600	GGGGATGAGTTTGTTTGTTC	CCTGCTTGGCGAGATGA	Chr. 9	52	AJ578612	Billotte et al., 2005 (CIRAD)
74	mEgCIR3563	GGCTGAAAATAGTGTGAGAG	TCGTTCTCTTTCCTTTTGTC	Chr. 1	52	AJ578683	Billotte et al., 2005 (CIRAD)
75	mEgCIR0886	GATCTGCCGGTGCTCCTA	CTCAGTTTAGTCGATCCTTCCATTG	Chr. 1	52	AJ578561	Billotte et al., 2005 (CIRAD)
76	mEgCIR0246	GGTAAGAGATGAGATGGGTTGTC	AGGAATTAAGGGTTGTAGGTGAA	X	52	AJ578508	Billotte et al., 2005 (CIRAD)
77	mEgCIR3711	GTCTCATGTGGCTACCTCTC	AGGCTCCCTGCTTTTAAGT	Chr. 1	52	AJ578710	Billotte et al., 2005 (CIRAD)
78	mEgCIR3808	CCGCTAACTTGGTATAC	ATTTCCAGCAGCTAATC	Chr. 1	52	AJ578732	Billotte et al., 2005 (CIRAD)
79	mEgCIR2291	ATGCCCGGATCTTTGTGTAG	TTGTTCGTGTTAATCAAGTGTATG	Chr. 1	52	AJ578587	Billotte et al., 2005 (CIRAD)
80	mEgCIR3376	CCCTCCCTGCTACCTTCT	TTATGTGAGTGCCTTTGATG	Chr. 1	52	AJ578669	Billotte et al., 2005 (CIRAD)
81	mEgCIR0775	CATATGGCTAAGAAAGCCAACAGAATA	CGTGGTTGTGTATAGGCTGATTCTA	Chr. 1	52	AJ578534	Billotte et al., 2005 (CIRAD)
82	mEgCIR2440	TTCCAGAAGCTAAACGAATGAC	GCGGACAGTGCGAAGAGAGT	Chr. 1	52	AJ578602	Billotte et al., 2005 (CIRAD)
83	mEgCIR3305	ACTTGCACCACTACTTCTAT	CTTTTAGGCATTCTCTTGTAG	X	52	AJ578642	Billotte et al., 2005 (CIRAD)
84	mEgCIR2332	GAAGAAGAGCAAAAGAGAAG	GCTAGGTGAAAAATAAAGTT	scaffold p5_sc00354	52	AJ578589	Billotte et al., 2005 (CIRAD)
85	mEgCIR3684	AAGAGGAAGGCAACATA	AAGCCCAAAAACTGATG	scaffold p5_sc00354	52	AJ578704	Billotte et al., 2005 (CIRAD)
86	mEgCIR0192	AAGCTAGCGACCTATGATTTTAGA	AAACAAGTAATGTGCATAACCTTTC	scaffold p5_sc00190	52	AJ578505	Billotte et al., 2005 (CIRAD)
87	mEgCIR3672	AAAGCCATTCCAGACTAC	CTCATAGCCTTTGTTGTGT	Chr. 5	52	AJ578702	Billotte et al., 2005 (CIRAD)
88	mEgCIR2525	TGTGGTTTGAGGCATCTTCT	GCCCACCAAAAGAAAGTAGT	X	52	AJ578606	Billotte et al., 2005 (CIRAD)
89	mEgCIR2621	TCTAATGCTCCCAAGGTACA	GGCTTGGTCCACGATCTT	scaffold p5_sc00328	52	AJ578613	Billotte et al., 2005 (CIRAD)
90	mEgCIR0906	TTTTATTTTCCCTCTCTTTTGA	ATTGCGTCTCTTTCCATTGA	scaffold p5_sc00324	52	AJ578564	Billotte et al., 2005 (CIRAD)
91	mEgCIR3311	AATCCAAGTGGCCTACAG	CATGGCTTTGCTCAGTCA	Chr. 5	52	AJ578645	Billotte et al., 2005 (CIRAD)
92	mEgCIR2212	CGGTTTTGTCGCATCTATG	GTCGTCAGGGAACAACAGT	Chr. 12	52	AJ578584	Billotte et al., 2005 (CIRAD)
93	mEgCIR2427	GAAGGGGCATTGGATTT	TACCTATTACAGCGAGAGTG	X	52	AJ578599	Billotte et al., 2005 (CIRAD)
94	mEgCIR0521	GTGACTTTGGGCTGAAT	ACAGCATCTCCAACTCTATC	X	52	AJ578525	Billotte et al., 2005 (CIRAD)
95	mEgCIR2590	GTAGTTAAGGGACTTGTAGTC	AAGTCTCTTGTGCTGATACA	Chr. 10	52	AJ578610	Billotte et al., 2005 (CIRAD)
96	mEgCIR3737	TGCTACGTGCTGAAATA	ATTTCAGGTTCGCTTCA	sacffold p5_sc00010	52	AJ578717	Billotte et al., 2005 (CIRAD)
97	mEgCIR0177	TGAATGTGTGTGCAATGTGTAT	ATAGTCAATAATCGTAGGAAAATG	Chr. 10	52	AJ578504	Billotte et al., 2005 (CIRAD)
98	mEgCIR3639	ACGTTTTGGCAACTCTC	ACTCCCCTCTTTGACAT	Chr. 15	52	AJ578694	Billotte et al., 2005 (CIRAD)
99	mEgCIR3298	GACTACCGTATTGCGTTCAG	GGTTTTGGTTCGTGGAG	Chr. 15	52	AJ578639	Billotte et al., 2005 (CIRAD)
100	mCnCIR0038	CAAGTATATGTGTGTGTATGC	ATCTGCTGTTGATTATGG	Chr. 12	52	AJ865151	Billotte et al., 2005 (CIRAD)
101	mEgCIR2414	CAATCATTGGCGAGAGA	CGTCACCTTTCAGGATATG	Chr. 5	52	AJ578595	Billotte et al., 2005 (CIRAD)
102	mEgCIR2813	GCTTTGTTGCAGTTTGACTA	GTTTAGGATGTTGCGTGAT	Chr. 16	52	AJ578618	Billotte et al., 2005 (CIRAD)
103	mEgCIR3533	TCTATGGCTCTGTCGTGTAT	CGAGCCGGTAGAAACTAT	Chr. 2	52	AJ578674	Billotte et al., 2005 (CIRAD)
104	P4T10	ACACGCACACAGAGAGATAGAGAG	CTCGATTCGAATAGGTAGTCACTG	Chr. 7	52	-	Singh et al., 2007 (MPOB)
105	P201b	CCCACGAAAACCCTAGAAAAA	GTGTGCGTGTAGTTCATTGTTTTG	X	54	-	Singh et al., 2007 (MPOB)
106	CNH1537	ATTTGCATGTTTATGTGTCC	AAATCATCCTCCTATGTCTCTTT	Chr. 3	52	-	Singh et al., 2009 (MPOB)
107	EAP3339	GATTGTTTAGAAATGCCAATAAG	GTACTGACACCAAGACAAAA	scaffold p5_sc00526	52	-	Singh et al., 2009 (MPOB)
*CIRAD= Centre de Coopération Internationale en Recherche Agronomique pour le Développement (French Agricultural Research Centre for International Development)
*MPOB = Malaysian Palm Oil Board
