# Supplementary material for: Assessment of genetic diversity and population structure of oil palm (Elaeis guineensis Jacq.) field genebank: A step towards molecular-assisted germplasm conservation
Source: PLoS One. 2021 Jul 29;16(7):e0255418. doi: 10.1371/journal.pone.0255418 (PMC8320974; doi:10.1371/journal.pone.0255418)
Supplement: S2 Table — (XLSX) [file pone.0255418.s002.xlsx]

## Sheet: S2 Table
S2 Table. Genetic diversity calculated for the 107 SSR markers.
Primer no.	Primer name	A	He	PIC
1	mEgCIR0008	7	0.571234	0.5095
2	mEgCIR0009	5	0.437613	0.3744
3	mEgCIR0046	8	0.460589	0.4133
4	mEgCIR0067	6	0.512439	0.457
5	mEgCIR1772	10	0.673078	0.6289
6	mEgCIR0219	9	0.55093	0.5059
7	mEgCIR0230	7	0.432441	0.3769
8	mEgCIR0254	7	0.595846	0.5337
9	mEgCIR0350	3	0.354122	0.308
10	mEgCIR0437	4	0.246762	0.2177
11	mEgCIR0465	4	0.52006	0.4405
12	mEgCIR0134	6	0.632879	0.5683
13	mEgCIR0874	13	0.644732	0.601
14	mEgCIR1713	8	0.660449	0.6135
15	mEgCIR0800	12	0.606602	0.5581
16	mEgCIR2215	16	0.725541	0.6856
17	mEgCIR3683	7	0.470927	0.426
18	mEgCIR0369	14	0.670362	0.6232
19	mEgCIR2518	14	0.697989	0.6545
20	mEgCIR3260	11	0.561115	0.5081
21	mEgCIR3275	8	0.599734	0.5488
22	mEgCIR2423	6	0.510903	0.4454
23	mEgCIR3775	5	0.550626	0.494
24	mEgCIR3691	6	0.647618	0.5863
25	mEgCIR0195	9	0.551048	0.5029
26	mEgCIR3869	10	0.490571	0.4304
27	mEgCIR0894	14	0.699111	0.6533
28	mEgCIR3300	5	0.17152	0.155
29	mEgCIR3328	10	0.473195	0.4102
30	mEgCIR0778	6	0.646119	0.5986
31	mEgCIR2887	8	0.625402	0.5711
32	mEgCIR3878	11	0.712624	0.6642
33	mEgCIR0146	10	0.596876	0.5405
34	mEgCIR0825	6	0.576304	0.5073
35	mEgCIR0433	8	0.414452	0.3752
36	mEgCIR2110	7	0.650668	0.5923
37	mEgCIR3766	10	0.490089	0.427
38	mEgCIR1730	6	0.532422	0.4809
39	mEgCIR3555	9	0.49255	0.4473
40	mEgCIR3399	9	0.667596	0.6172
41	mEgCIR0779	14	0.697419	0.6465
42	mEgCIR0772	14	0.721682	0.6784
43	mEgCIR0588	10	0.597497	0.5461
44	mEgCIR3807	13	0.583369	0.5269
45	mEgCIR0782	9	0.607521	0.5525
46	mEgCIR2436	8	0.612604	0.5571
47	mEgCIR0173	7	0.559738	0.4997
48	mEgCIR0802	8	0.628043	0.5716
49	mEgCIR3282	9	0.69845	0.6491
50	mEgCIR3292	12	0.66274	0.6212
51	mEgCIR3362	14	0.748972	0.7099
52	mEgCIR3363	9	0.659267	0.6125
53	mEgCIR3543	5	0.558822	0.5053
54	mEgCIR3546	14	0.706301	0.6598
55	mEgCIR3574	6	0.630701	0.5647
56	mEgCIR3785	8	0.557608	0.5037
57	mEgCIR3886	9	0.638406	0.5861
58	mEgCIR0257	10	0.655562	0.5922
59	mEgCIR3297	5	0.620407	0.5645
60	mEgCIR3428	7	0.583963	0.5334
61	mEgCIR3813	10	0.721434	0.6809
62	mEgCIR0793	9	0.652122	0.5965
63	mEgCIR3649	10	0.661674	0.6188
64	mEgCIR0882	10	0.59561	0.5458
65	mEgCIR3544	6	0.644176	0.5833
66	mEgCIR2595	11	0.623068	0.5717
67	mEgCIR3358	12	0.687881	0.6391
68	mEgCIR0783	8	0.6026	0.5521
69	mEgCIR3365	5	0.499079	0.4308
70	mEgCIR3389	9	0.610917	0.5662
71	mEgCIR3567	9	0.56516	0.5172
72	mEgCIR2387	11	0.661832	0.6085
73	mEgCIR2600	11	0.67668	0.625
74	mEgCIR3563	6	0.626566	0.5778
75	mEgCIR0886	7	0.574757	0.5165
76	mEgCIR0246	15	0.719042	0.6822
77	mEgCIR3711	6	0.514235	0.4442
78	mEgCIR3808	11	0.734154	0.6959
79	mEgCIR2291	5	0.495711	0.4465
80	mEgCIR3376	7	0.577452	0.5237
81	mEgCIR0775	9	0.656267	0.6065
82	mEgCIR2440	5	0.25458	0.2197
83	mEgCIR3305	8	0.411941	0.3667
84	mEgCIR2332	8	0.529458	0.4739
85	mEgCIR3684	7	0.53405	0.477
86	mEgCIR0192	6	0.287275	0.2496
87	mEgCIR3672	9	0.617238	0.5516
88	mEgCIR2525	4	0.468121	0.4091
89	mEgCIR2621	7	0.582402	0.5242
90	mEgCIR0906	8	0.552173	0.4902
91	mEgCIR3311	9	0.611153	0.5657
92	mEgCIR2212	7	0.540504	0.4757
93	mEgCIR2427	9	0.687641	0.6403
94	mEgCIR0521	12	0.667672	0.6096
95	mEgCIR2590	9	0.381822	0.3426
96	mEgCIR3737	13	0.722274	0.6787
97	mEgCIR0177	14	0.657688	0.6092
98	mEgCIR3639	10	0.513509	0.4587
99	mEgCIR3298	10	0.634644	0.5867
100	mCnCIR0038	9	0.705558	0.663
101	mEgCIR2414	6	0.526828	0.4762
102	mEgCIR2813	8	0.543917	0.4968
103	mEgCIR3533	7	0.550256	0.4858
104	P4T10	4	0.29535	0.2527
105	P201b	6	0.214876	0.1906
106	CNH1537	11	0.672906	0.617
107	EAP3339	10	0.502422	0.4619
A = Number of alleles; He = Expected heterozygosity; PIC = Polymorphic Information Content
